# Supplementary material for: Association of Plasma Irisin Levels with Circulating Endothelial Microparticles (EMPs) and Endothelial Progenitor Cells (EPCs) in Children Born Prematurely
Source: Metabolites. 2023 Jan 13;13(1):120. doi: 10.3390/metabo13010120 (PMC9861173; doi:10.3390/metabo13010120)
Supplement: Supplementary file 1 [file metabolites-13-00120-s001.zip]

Archive with 1 entries (1 files):
- metabolites-2132368-supplementary.pdf
